# Supplementary material for: Extensive Intra-Kingdom Horizontal Gene Transfer Converging on a Fungal Fructose Transporter Gene
Source: PLoS Genet. 2013 Jun 20;9(6):e1003587. doi: 10.1371/journal.pgen.1003587 (PMC3688497; doi:10.1371/journal.pgen.1003587)
Supplement: Table S3 — List of protein sequences used to construct the phylogenetic tree in Figure S1. Protein sequences were retrieved from GenBank using BLASTP searches (see methods). Accession numbers of Fsy1 homologues are given in Table S1. (XLS) [file pgen.1003587.s010.xls]

## Sheet: Sheet1
Table S3
gi|315051156|ref|XP_003174952.1| H(+)-myo-inositol cotransporter [Arthroderma gypseum CBS 118893] >gi|311340267|gb|EFQ99469.1| H(+)-myo-inositol cotransporter [Arthroderma gypseum CBS 118893]
gi|327303962|ref|XP_003236673.1| MFS sugar transporter [Trichophyton rubrum CBS 118892] >gi|326462015|gb|EGD87468.1| MFS sugar transporter [Trichophyton rubrum CBS 118892]
gi|296812121|ref|XP_002846398.1| proton myo-inositol cotransporter [Arthroderma otae CBS 113480] >gi|238841654|gb|EEQ31316.1| proton myo-inositol cotransporter [Arthroderma otae CBS 113480]
gi|326475973|gb|EGD99982.1| MFS sugar transporter [Trichophyton tonsurans CBS 112818]
gi|115402183|ref|XP_001217168.1| conserved hypothetical protein [Aspergillus terreus NIH2624] >gi|114189014|gb|EAU30714.1| conserved hypothetical protein [Aspergillus terreus NIH2624]
gi|240276014|gb|EER39527.1| arabinose-proton symporter [Ajellomyces capsulatus H143] >gi|325093371|gb|EGC46681.1| arabinose-proton symporter [Ajellomyces capsulatus H88]
gi|302502150|ref|XP_003013066.1| MFS sugar transporter, putative [Arthroderma benhamiae CBS 112371] >gi|291176628|gb|EFE32426.1| MFS sugar transporter, putative [Arthroderma benhamiae CBS 112371]
gi|154282069|ref|XP_001541847.1| hypothetical protein HCAG_03945 [Ajellomyces capsulatus NAm1] >gi|150412026|gb|EDN07414.1| hypothetical protein HCAG_03945 [Ajellomyces capsulatus NAm1]
gi|407917720|gb|EKG11024.1| Sugar/inositol transporter [Macrophomina phaseolina MS6]
gi|225563413|gb|EEH11692.1| arabinose-proton symporter [Ajellomyces capsulatus G186AR]
gi|327349143|gb|EGE78000.1| MFS sugar transporter [Ajellomyces dermatitidis ATCC 18188]
gi|226286864|gb|EEH42377.1| membrane transporter D1 [Paracoccidioides brasiliensis Pb18]
gi|302667208|ref|XP_003025194.1| MFS sugar transporter, putative [Trichophyton verrucosum HKI 0517] >gi|291189285|gb|EFE44583.1| MFS sugar transporter, putative [Trichophyton verrucosum HKI 0517]
gi|154305528|ref|XP_001553166.1| hypothetical protein BC1G_08533 [Botryotinia fuckeliana B05.10] >gi|347828554|emb|CCD44251.1| similar to MFS sugar transporter [Botryotinia fuckeliana]
gi|242810130|ref|XP_002485517.1| MFS sugar transporter, putative [Talaromyces stipitatus ATCC 10500] >gi|218716142|gb|EED15564.1| MFS sugar transporter, putative [Talaromyces stipitatus ATCC 10500]
gi|317157438|ref|XP_001826470.2| myo-inositol transporter [Aspergillus oryzae RIB40]
gi|317139438|ref|XP_001817512.2| MFS sugar transporter [Aspergillus oryzae RIB40]
gi|212537133|ref|XP_002148722.1| MFS sugar transporter, putative [Talaromyces marneffei ATCC 18224] >gi|210068464|gb|EEA22555.1| MFS sugar transporter, putative [Talaromyces marneffei ATCC 18224]
gi|392868838|gb|EAS34642.2| sugar porter (SP) family MFS transporter [Coccidioides immitis RS]
gi|83775214|dbj|BAE65337.1| unnamed protein product [Aspergillus oryzae RIB40]
gi|238493853|ref|XP_002378163.1| MFS transporter, putative [Aspergillus flavus NRRL3357] >gi|220696657|gb|EED52999.1| MFS transporter, putative [Aspergillus flavus NRRL3357]
gi|126131654|ref|XP_001382352.1| Arabinose-proton symporter (Arabinose transporter) [Scheffersomyces stipitis CBS 6054] >gi|126094177|gb|ABN64323.1| Arabinose-proton symporter (Arabinose transporter) [Scheffersomyces stipitis CBS 6054]
gi|320035552|gb|EFW17493.1| myo-inositol transporter [Coccidioides posadasii str. Silveira]
gi|258565131|ref|XP_002583310.1| conserved hypothetical protein [Uncinocarpus reesii 1704] >gi|237907011|gb|EEP81412.1| conserved hypothetical protein [Uncinocarpus reesii 1704]
gi|391868222|gb|EIT77441.1| putative transporter [Aspergillus oryzae 3.042]
gi|378731808|gb|EHY58267.1| MFS transporter, SP family, myo-inositol:H+ symporter [Exophiala dermatitidis NIH/UT8656]
gi|9369315|emb|CAB99236.1| related to myo-inositol transport protein ITR1 [Neurospora crassa]
gi|303315263|ref|XP_003067639.1| Sugar transporter family protein [Coccidioides posadasii C735 delta SOWgp] >gi|240107309|gb|EER25494.1| Sugar transporter family protein [Coccidioides posadasii C735 delta SOWgp]
gi|358370426|dbj|GAA87037.1| MFS transporter [Aspergillus kawachii IFO 4308]
gi|392867150|gb|EAS29648.2| sugar porter (SP) family MFS transporter [Coccidioides immitis RS]
gi|303310383|ref|XP_003065204.1| Sugar transporter family protein [Coccidioides posadasii C735 delta SOWgp] >gi|240104864|gb|EER23059.1| Sugar transporter family protein [Coccidioides posadasii C735 delta SOWgp] >gi|320033887|gb|EFW15833.1| MFS myo-inositol transporter [Coccidioides posadasii str. Silveira]
gi|159123304|gb|EDP48424.1| MFS sugar transporter, putative [Aspergillus fumigatus A1163]
gi|326485000|gb|EGE09010.1| MFS sugar transporter [Trichophyton equinum CBS 127.97]
gi|367011779|ref|XP_003680390.1| hypothetical protein TDEL_0C02900 [Torulaspora delbrueckii] >gi|359748049|emb|CCE91179.1| hypothetical protein TDEL_0C02900 [Torulaspora delbrueckii]
gi|115492815|ref|XP_001211035.1| conserved hypothetical protein [Aspergillus terreus NIH2624] >gi|114197895|gb|EAU39595.1| conserved hypothetical protein [Aspergillus terreus NIH2624]
gi|255935219|ref|XP_002558636.1| Pc13g01920 [Penicillium chrysogenum Wisconsin 54-1255] >gi|211583256|emb|CAP91261.1| Pc13g01920 [Penicillium chrysogenum Wisconsin 54-1255]
gi|391868359|gb|EIT77577.1| putative transporter [Aspergillus oryzae 3.042]
gi|157674377|gb|ABV60282.1| putative sugar transporter [Gibberella moniliformis]
gi|342890322|gb|EGU89151.1| hypothetical protein FOXB_00336 [Fusarium oxysporum Fo5176]
gi|429857725|gb|ELA32574.1| myo-inositol transporter [Colletotrichum gloeosporioides Nara gc5]
gi|119190787|ref|XP_001246000.1| hypothetical protein CIMG_05441 [Coccidioides immitis RS]
gi|429852496|gb|ELA27630.1| sugar transporter [Colletotrichum gloeosporioides Nara gc5]
gi|330928535|ref|XP_003302305.1| hypothetical protein PTT_14062 [Pyrenophora teres f. teres 0-1] >gi|311322425|gb|EFQ89591.1| hypothetical protein PTT_14062 [Pyrenophora teres f. teres 0-1]
gi|242785417|ref|XP_002480590.1| MFS sugar transporter, putative [Talaromyces stipitatus ATCC 10500] >gi|242785426|ref|XP_002480592.1| MFS sugar transporter, putative [Talaromyces stipitatus ATCC 10500] >gi|218720737|gb|EED20156.1| MFS sugar transporter, putative [Talaromyces stipitatus ATCC 10500] >gi|218720739|gb|EED20158.1| MFS sugar transporter, putative [Talaromyces stipitatus ATCC 10500]
gi|119483004|ref|XP_001261530.1| MFS sugar transporter, putative [Neosartorya fischeri NRRL 181] >gi|119409685|gb|EAW19633.1| MFS sugar transporter, putative [Neosartorya fischeri NRRL 181]
gi|189209345|ref|XP_001941005.1| plastidic glucose transporter 4 [Pyrenophora tritici-repentis Pt-1C-BFP] >gi|187977098|gb|EDU43724.1| plastidic glucose transporter 4 [Pyrenophora tritici-repentis Pt-1C-BFP]
gi|340516657|gb|EGR46905.1| predicted protein [Trichoderma reesei QM6a]
gi|83765367|dbj|BAE55510.1| unnamed protein product [Aspergillus oryzae RIB40]
gi|164427957|ref|XP_955927.2| hypothetical protein NCU01494 [Neurospora crassa OR74A] >gi|157071952|gb|EAA26691.2| hypothetical protein NCU01494 [Neurospora crassa OR74A]
gi|119501371|ref|XP_001267442.1| MFS transporter, putative [Neosartorya fischeri NRRL 181] >gi|119415608|gb|EAW25545.1| MFS transporter, putative [Neosartorya fischeri NRRL 181]
gi|19114232|ref|NP_593320.1| MFS myo-inositol transporter [Schizosaccharomyces pombe 972h-] >gi|3219812|sp|P87110.1|ITR2_SCHPO RecName: Full=Myo-inositol transporter 2 >gi|2094858|emb|CAB08597.1| MFS myo-inositol transporter [Schizosaccharomyces pombe]
gi|440632687|gb|ELR02606.1| hypothetical protein GMDG_05569 [Geomyces destructans 20631-21]
gi|70986881|ref|XP_748927.1| MFS sugar transporter [Aspergillus fumigatus Af293] >gi|66846557|gb|EAL86889.1| MFS sugar transporter, putative [Aspergillus fumigatus Af293]
gi|336468150|gb|EGO56313.1| hypothetical protein NEUTE1DRAFT_83432 [Neurospora tetrasperma FGSC 2508] >gi|350289607|gb|EGZ70832.1| hypothetical protein NEUTE2DRAFT_151454 [Neurospora tetrasperma FGSC 2509]
gi|238482715|ref|XP_002372596.1| MFS sugar transporter, putative [Aspergillus flavus NRRL3357] >gi|220700646|gb|EED56984.1| MFS sugar transporter, putative [Aspergillus flavus NRRL3357]
gi|254582442|ref|XP_002497206.1| ZYRO0D17864p [Zygosaccharomyces rouxii] >gi|238940098|emb|CAR28273.1| ZYRO0D17864p [Zygosaccharomyces rouxii]
gi|336261581|ref|XP_003345578.1| hypothetical protein SMAC_06231 [Sordaria macrospora k-hell] >gi|380094751|emb|CCC07252.1| unnamed protein product [Sordaria macrospora k-hell]
gi|396484673|ref|XP_003841987.1| similar to sugar transporter [Leptosphaeria maculans JN3] >gi|312218563|emb|CBX98508.1| similar to sugar transporter [Leptosphaeria maculans JN3]
gi|302895653|ref|XP_003046707.1| hypothetical protein NECHADRAFT_33379 [Nectria haematococca mpVI 77-13-4] >gi|256727634|gb|EEU40994.1| hypothetical protein NECHADRAFT_33379 [Nectria haematococca mpVI 77-13-4]
gi|317136598|ref|XP_001727163.2| MFS myo-inositol transporter [Aspergillus oryzae RIB40]
gi|320592455|gb|EFX04885.1| myo-inositol transporter [Grosmannia clavigera kw1407]
gi|358369466|dbj|GAA86080.1| MFS sugar transporter [Aspergillus kawachii IFO 4308]
gi|429854976|gb|ELA29956.1| myo-inositol transporter [Colletotrichum gloeosporioides Nara gc5]
gi|255723514|ref|XP_002546690.1| hypothetical protein CTRG_06168 [Candida tropicalis MYA-3404] >gi|240130564|gb|EER30128.1| hypothetical protein CTRG_06168 [Candida tropicalis MYA-3404]
gi|115401904|ref|XP_001216540.1| conserved hypothetical protein [Aspergillus terreus NIH2624] >gi|114190481|gb|EAU32181.1| conserved hypothetical protein [Aspergillus terreus NIH2624]
gi|302892449|ref|XP_003045106.1| hypothetical protein NECHADRAFT_43621 [Nectria haematococca mpVI 77-13-4] >gi|256726031|gb|EEU39393.1| hypothetical protein NECHADRAFT_43621 [Nectria haematococca mpVI 77-13-4]
gi|119480553|ref|XP_001260305.1| myo-inositol transporter [Neosartorya fischeri NRRL 181] >gi|119408459|gb|EAW18408.1| myo-inositol transporter [Neosartorya fischeri NRRL 181]
gi|342879456|gb|EGU80703.1| hypothetical protein FOXB_08743 [Fusarium oxysporum Fo5176]
gi|317029822|ref|XP_001391292.2| MFS sugar transporter [Aspergillus niger CBS 513.88]
gi|212543003|ref|XP_002151656.1| MFS sugar transporter, putative [Talaromyces marneffei ATCC 18224] >gi|210066563|gb|EEA20656.1| MFS sugar transporter, putative [Talaromyces marneffei ATCC 18224]
gi|380354073|emb|CCG23587.1| Hgt19 glucose/myo-inositol transporter [Candida orthopsilosis]
gi|408395385|gb|EKJ74567.1| hypothetical protein FPSE_05317 [Fusarium pseudograminearum CS3096]
gi|342877251|gb|EGU78738.1| hypothetical protein FOXB_10765 [Fusarium oxysporum Fo5176]
gi|317028832|ref|XP_001390624.2| myo-inositol transporter [Aspergillus niger CBS 513.88]
gi|50549513|ref|XP_502227.1| YALI0D00132p [Yarrowia lipolytica] >gi|49648095|emb|CAG80413.1| YALI0D00132p [Yarrowia lipolytica CLIB122]
gi|145249114|ref|XP_001400896.1| MFS myo-inositol transporter [Aspergillus niger CBS 513.88] >gi|134081572|emb|CAK46518.1| unnamed protein product [Aspergillus niger]
gi|367008116|ref|XP_003678558.1| hypothetical protein TDEL_0A00150 [Torulaspora delbrueckii] >gi|359746215|emb|CCE89347.1| hypothetical protein TDEL_0A00150 [Torulaspora delbrueckii]
gi|146412666|ref|XP_001482304.1| hypothetical protein PGUG_05324 [Meyerozyma guilliermondii ATCC 6260]
gi|380482313|emb|CCF41315.1| sugar transporter [Colletotrichum higginsianum]
gi|350636766|gb|EHA25124.1| hypothetical protein ASPNIDRAFT_42522 [Aspergillus niger ATCC 1015]
gi|358396488|gb|EHK45869.1| hypothetical protein TRIATDRAFT_317997 [Trichoderma atroviride IMI 206040]
gi|429858445|gb|ELA33262.1| myo-inositol transporter [Colletotrichum gloeosporioides Nara gc5]
gi|358371482|dbj|GAA88090.1| MFS sugar transporter [Aspergillus kawachii IFO 4308]
gi|408398354|gb|EKJ77486.1| hypothetical protein FPSE_02359 [Fusarium pseudograminearum CS3096]
gi|46127273|ref|XP_388190.1| hypothetical protein FG08014.1 [Gibberella zeae PH-1]
gi|407929781|gb|EKG22591.1| Sugar/inositol transporter [Macrophomina phaseolina MS6]
gi|310794635|gb|EFQ30096.1| hypothetical protein GLRG_05240 [Glomerella graminicola M1.001]
gi|121711607|ref|XP_001273419.1| MFS sugar transporter, putative [Aspergillus clavatus NRRL 1] >gi|119401570|gb|EAW11993.1| MFS sugar transporter, putative [Aspergillus clavatus NRRL 1]
gi|258577279|ref|XP_002542821.1| conserved hypothetical protein [Uncinocarpus reesii 1704] >gi|237903087|gb|EEP77488.1| conserved hypothetical protein [Uncinocarpus reesii 1704]
gi|359383260|emb|CCE79176.1| Piso0_001217 [Millerozyma farinosa CBS 7064]
gi|302883484|ref|XP_003040642.1| hypothetical protein NECHADRAFT_93166 [Nectria haematococca mpVI 77-13-4] >gi|256721530|gb|EEU34929.1| hypothetical protein NECHADRAFT_93166 [Nectria haematococca mpVI 77-13-4]
gi|159122089|gb|EDP47212.1| MFS myo-inositol transporter, putative [Aspergillus fumigatus A1163]
gi|67538306|ref|XP_662927.1| hypothetical protein AN5323.2 [Aspergillus nidulans FGSC A4] >gi|40743293|gb|EAA62483.1| hypothetical protein AN5323.2 [Aspergillus nidulans FGSC A4] >gi|259485236|tpe|CBF82101.1| TPA: MFS sugar transporter, putative (AFU_orthologue; AFUA_8G06870) [Aspergillus nidulans FGSC A4]
gi|46116230|ref|XP_384133.1| hypothetical protein FG03957.1 [Gibberella zeae PH-1]
gi|344300883|gb|EGW31195.1| hypothetical protein SPAPADRAFT_61775 [Spathaspora passalidarum NRRL Y-27907]
gi|190348719|gb|EDK41226.2| hypothetical protein PGUG_05324 [Meyerozyma guilliermondii ATCC 6260]
gi|317431871|emb|CBS32713.1| hexose transporter [Glomerella graminicola]
gi|327307332|ref|XP_003238357.1| galactose-proton symporter [Trichophyton rubrum CBS 118892] >gi|326458613|gb|EGD84066.1| galactose-proton symporter [Trichophyton rubrum CBS 118892]
gi|145236413|ref|XP_001390854.1| MFS sugar transporter [Aspergillus niger CBS 513.88] >gi|134075308|emb|CAK44942.1| unnamed protein product [Aspergillus niger]
gi|134075072|emb|CAK39084.1| unnamed protein product [Aspergillus niger]
gi|70981544|ref|XP_746301.1| MFS myo-inositol transporter [Aspergillus fumigatus Af293] >gi|66843923|gb|EAL84263.1| MFS myo-inositol transporter, putative [Aspergillus fumigatus Af293]
gi|320582356|gb|EFW96573.1| Myo-inositol transporter [Ogataea parapolymorpha DL-1]
gi|350630282|gb|EHA18655.1| hypothetical protein ASPNIDRAFT_207572 [Aspergillus niger ATCC 1015]
gi|238507606|ref|XP_002385004.1| MFS sugar transporter, putative [Aspergillus flavus NRRL3357] >gi|220688523|gb|EED44875.1| MFS sugar transporter, putative [Aspergillus flavus NRRL3357]
gi|322707828|gb|EFY99406.1| plastidic glucose transporter 4 [Metarhizium anisopliae ARSEF 23]
gi|302884593|ref|XP_003041192.1| hypothetical protein NECHADRAFT_97061 [Nectria haematococca mpVI 77-13-4] >gi|256722089|gb|EEU35479.1| hypothetical protein NECHADRAFT_97061 [Nectria haematococca mpVI 77-13-4]
gi|259485828|tpe|CBF83180.1| TPA: MFS myo-inositol transporter, putative (AFU_orthologue; AFUA_4G01560) [Aspergillus nidulans FGSC A4]
gi|169785144|ref|XP_001827033.1| MFS sugar transporter [Aspergillus oryzae RIB40] >gi|83775780|dbj|BAE65900.1| unnamed protein product [Aspergillus oryzae RIB40] >gi|391874365|gb|EIT83261.1| putative transporter [Aspergillus oryzae 3.042]
gi|121704335|ref|XP_001270431.1| MFS myo-inositol transporter, putative [Aspergillus clavatus NRRL 1] >gi|119398576|gb|EAW09005.1| MFS myo-inositol transporter, putative [Aspergillus clavatus NRRL 1]
gi|407928753|gb|EKG21603.1| Sugar/inositol transporter [Macrophomina phaseolina MS6]
gi|302889563|ref|XP_003043667.1| hypothetical protein NECHADRAFT_73184 [Nectria haematococca mpVI 77-13-4] >gi|256724584|gb|EEU37954.1| hypothetical protein NECHADRAFT_73184 [Nectria haematococca mpVI 77-13-4]
gi|71000890|ref|XP_755126.1| myo-inositol transporter [Aspergillus fumigatus Af293] >gi|66852764|gb|EAL93088.1| myo-inositol transporter [Aspergillus fumigatus Af293] >gi|159129223|gb|EDP54337.1| myo-inositol transporter [Aspergillus fumigatus A1163]
gi|391866782|gb|EIT76050.1| putative transporter [Aspergillus oryzae 3.042]
gi|83770191|dbj|BAE60324.1| unnamed protein product [Aspergillus oryzae RIB40]
gi|396460462|ref|XP_003834843.1| similar to sugar transporter [Leptosphaeria maculans JN3] >gi|312211393|emb|CBX91478.1| similar to sugar transporter [Leptosphaeria maculans JN3]
gi|255944173|ref|XP_002562854.1| Pc20g03010 [Penicillium chrysogenum Wisconsin 54-1255] >gi|211587589|emb|CAP85630.1| Pc20g03010 [Penicillium chrysogenum Wisconsin 54-1255]
gi|255943889|ref|XP_002562712.1| Pc20g01530 [Penicillium chrysogenum Wisconsin 54-1255] >gi|211587447|emb|CAP85482.1| Pc20g01530 [Penicillium chrysogenum Wisconsin 54-1255]
gi|302920652|ref|XP_003053118.1| predicted protein [Nectria haematococca mpVI 77-13-4] >gi|256734058|gb|EEU47405.1| predicted protein [Nectria haematococca mpVI 77-13-4]
gi|345568911|gb|EGX51781.1| hypothetical protein AOL_s00043g800 [Arthrobotrys oligospora ATCC 24927]
gi|315055419|ref|XP_003177084.1| arabinose-proton symporter [Arthroderma gypseum CBS 118893] >gi|311338930|gb|EFQ98132.1| arabinose-proton symporter [Arthroderma gypseum CBS 118893]
gi|320038528|gb|EFW20463.1| galactose-proton symporter [Coccidioides posadasii str. Silveira]
gi|134075759|emb|CAK48107.1| unnamed protein product [Aspergillus niger]
gi|121720100|ref|XP_001276748.1| MFS sugar transporter, putative [Aspergillus clavatus NRRL 1] >gi|119404960|gb|EAW15322.1| MFS sugar transporter, putative [Aspergillus clavatus NRRL 1]
gi|380494432|emb|CCF33155.1| hypothetical protein CH063_05402 [Colletotrichum higginsianum]
gi|342881034|gb|EGU82020.1| hypothetical protein FOXB_07463 [Fusarium oxysporum Fo5176]
gi|392870919|gb|EJB12091.1| sugar porter (SP) family MFS transporter [Coccidioides immitis RS]
gi|302416403|ref|XP_003006033.1| arabinose-proton symporter [Verticillium albo-atrum VaMs.102] >gi|261355449|gb|EEY17877.1| arabinose-proton symporter [Verticillium albo-atrum VaMs.102]
gi|408390637|gb|EKJ70028.1| hypothetical protein FPSE_09765 [Fusarium pseudograminearum CS3096]
gi|344231541|gb|EGV63423.1| arabinose-proton symporter [Candida tenuis ATCC 10573]
gi|342869723|gb|EGU73268.1| hypothetical protein FOXB_16224 [Fusarium oxysporum Fo5176]
gi|259480313|tpe|CBF71329.1| TPA: MFS sugar transporter, putative (AFU_orthologue; AFUA_7G05830) [Aspergillus nidulans FGSC A4]
gi|50419289|ref|XP_458169.1| DEHA2C11374p [Debaryomyces hansenii CBS767] >gi|49653835|emb|CAG86243.1| DEHA2C11374p [Debaryomyces hansenii CBS767]
gi|358381298|gb|EHK18974.1| hypothetical protein TRIVIDRAFT_43891 [Trichoderma virens Gv29-8]
gi|440633424|gb|ELR03343.1| hypothetical protein GMDG_06090 [Geomyces destructans 20631-21]
gi|389637954|ref|XP_003716610.1| plastidic glucose transporter 4 [Magnaporthe oryzae 70-15] >gi|351642429|gb|EHA50291.1| plastidic glucose transporter 4 [Magnaporthe oryzae 70-15] >gi|440465823|gb|ELQ35124.1| galactose-proton symporter [Magnaporthe oryzae Y34] >gi|440485843|gb|ELQ65763.1| galactose-proton symporter [Magnaporthe oryzae P131]
gi|407917870|gb|EKG11171.1| Sugar/inositol transporter [Macrophomina phaseolina MS6]
gi|50556308|ref|XP_505562.1| YALI0F18084p [Yarrowia lipolytica] >gi|49651432|emb|CAG78371.1| YALI0F18084p [Yarrowia lipolytica CLIB122]
gi|67524017|ref|XP_660069.1| hypothetical protein AN2465.2 [Aspergillus nidulans FGSC A4] >gi|40745015|gb|EAA64171.1| hypothetical protein AN2465.2 [Aspergillus nidulans FGSC A4] >gi|259487883|tpe|CBF86911.1| TPA: hypothetical protein ANIA_02465 [Aspergillus nidulans FGSC A4]
gi|320582295|gb|EFW96512.1| myo-inositol transporter, putative; sugar transporter, putative [Ogataea parapolymorpha DL-1]
gi|406860396|gb|EKD13455.1| MFS myo-inositol transporter [Marssonina brunnea f. sp. 'multigermtubi' MB_m1]
gi|50556798|ref|XP_505807.1| YALI0F23903p [Yarrowia lipolytica] >gi|49651677|emb|CAG78618.1| YALI0F23903p [Yarrowia lipolytica CLIB122]
gi|241958688|ref|XP_002422063.1| glucose transporter of the major facilitator superfamily, putative; high-affinity glucose transporter, putative [Candida dubliniensis CD36] >gi|223645408|emb|CAX40064.1| glucose transporter of the major facilitator superfamily, putative [Candida dubliniensis CD36]
gi|241952493|ref|XP_002418968.1| myo-inositol transporter, putative; sugar transporter, putative [Candida dubliniensis CD36] >gi|223642308|emb|CAX42550.1| myo-inositol transporter, putative [Candida dubliniensis CD36]
gi|238488329|ref|XP_002375402.1| MFS myo-inositol transporter, putative [Aspergillus flavus NRRL3357] >gi|220697790|gb|EED54130.1| MFS myo-inositol transporter, putative [Aspergillus flavus NRRL3357]
gi|398388629|ref|XP_003847776.1| hypothetical protein MYCGRDRAFT_64595 [Zymoseptoria tritici IPO323] >gi|339467649|gb|EGP82752.1| hypothetical protein MYCGRDRAFT_64595 [Zymoseptoria tritici IPO323]
gi|169599903|ref|XP_001793374.1| hypothetical protein SNOG_02778 [Phaeosphaeria nodorum SN15] >gi|160705345|gb|EAT89509.2| hypothetical protein SNOG_02778 [Phaeosphaeria nodorum SN15]
gi|350639384|gb|EHA27738.1| hypothetical protein ASPNIDRAFT_41681 [Aspergillus niger ATCC 1015]
gi|358369228|dbj|GAA85843.1| MFS sugar transporter [Aspergillus kawachii IFO 4308]
gi|68476339|ref|XP_717819.1| potential myo-inositol transporter [Candida albicans SC5314] >gi|68476528|ref|XP_717725.1| potential myo-inositol transporter [Candida albicans SC5314] >gi|46439450|gb|EAK98768.1| potential myo-inositol transporter [Candida albicans SC5314] >gi|46439551|gb|EAK98868.1| potential myo-inositol transporter [Candida albicans SC5314] >gi|238880459|gb|EEQ44097.1| conserved h…
gi|67541268|ref|XP_664408.1| hypothetical protein AN6804.2 [Aspergillus nidulans FGSC A4] >gi|40739013|gb|EAA58203.1| hypothetical protein AN6804.2 [Aspergillus nidulans FGSC A4] >gi|259480399|tpe|CBF71493.1| TPA: conserved hypothetical protein [Aspergillus nidulans FGSC A4]
gi|119485755|ref|XP_001262220.1| MFS sugar transporter, putative [Neosartorya fischeri NRRL 181] >gi|119410376|gb|EAW20323.1| MFS sugar transporter, putative [Neosartorya fischeri NRRL 181]
gi|358369754|dbj|GAA86367.1| myo-inositol transporter [Aspergillus kawachii IFO 4308]
gi|406605736|emb|CCH42839.1| Myo-inositol transporter 1 [Wickerhamomyces ciferrii]
gi|378727701|gb|EHY54160.1| MFS transporter, SP family, major inositol transporter [Exophiala dermatitidis NIH/UT8656]
gi|406864906|gb|EKD17949.1| putative sugar transporter [Marssonina brunnea f. sp. 'multigermtubi' MB_m1]
gi|260950869|ref|XP_002619731.1| hypothetical protein CLUG_00890 [Clavispora lusitaniae ATCC 42720] >gi|238847303|gb|EEQ36767.1| hypothetical protein CLUG_00890 [Clavispora lusitaniae ATCC 42720]
gi|344303923|gb|EGW34172.1| putative sugar transporter, high affinity [Spathaspora passalidarum NRRL Y-27907]
gi|380355554|emb|CCG25073.1| hypothetical protein CORT_0G03960 [Candida orthopsilosis]
gi|407929673|gb|EKG22485.1| Sugar/inositol transporter [Macrophomina phaseolina MS6]
gi|294655752|ref|XP_457943.2| DEHA2C05874p [Debaryomyces hansenii CBS767] >gi|199430577|emb|CAG85999.2| DEHA2C05874p [Debaryomyces hansenii CBS767]
gi|320582294|gb|EFW96511.1| myo-inositol transporter, putative; sugar transporter, putative [Ogataea parapolymorpha DL-1]
gi|354547449|emb|CCE44184.1| hypothetical protein CPAR2_504080 [Candida parapsilosis]
gi|296423817|ref|XP_002841449.1| hypothetical protein [Tuber melanosporum Mel28] >gi|295637688|emb|CAZ85640.1| unnamed protein product [Tuber melanosporum]
gi|258568128|ref|XP_002584808.1| conserved hypothetical protein [Uncinocarpus reesii 1704] >gi|237906254|gb|EEP80655.1| conserved hypothetical protein [Uncinocarpus reesii 1704]
gi|344231540|gb|EGV63422.1| hypothetical protein CANTEDRAFT_123654 [Candida tenuis ATCC 10573]
gi|302659356|ref|XP_003021369.1| hypothetical protein TRV_04524 [Trichophyton verrucosum HKI 0517] >gi|291185265|gb|EFE40751.1| hypothetical protein TRV_04524 [Trichophyton verrucosum HKI 0517]
gi|67903850|ref|XP_682181.1| hypothetical protein AN8912.2 [Aspergillus nidulans FGSC A4] >gi|40744970|gb|EAA64126.1| hypothetical protein AN8912.2 [Aspergillus nidulans FGSC A4] >gi|259486653|tpe|CBF84679.1| TPA: myo-inositol transporter (AFU_orthologue; AFUA_2G07910) [Aspergillus nidulans FGSC A4]
gi|429849427|gb|ELA24819.1| MFS myo-inositol transporter [Colletotrichum gloeosporioides Nara gc5]
gi|378727836|gb|EHY54295.1| MFS transporter, SP family, sugar:H+ symporter [Exophiala dermatitidis NIH/UT8656]
gi|189192574|ref|XP_001932626.1| plastidic glucose transporter 4 [Pyrenophora tritici-repentis Pt-1C-BFP] >gi|187974232|gb|EDU41731.1| plastidic glucose transporter 4 [Pyrenophora tritici-repentis Pt-1C-BFP]
gi|354548630|emb|CCE45367.1| hypothetical protein CPAR2_703800 [Candida parapsilosis]
gi|254582619|ref|XP_002499041.1| ZYRO0E02200p [Zygosaccharomyces rouxii] >gi|238942615|emb|CAR30786.1| ZYRO0E02200p [Zygosaccharomyces rouxii]
gi|320582293|gb|EFW96510.1| myo-inositol transporter, putative; sugar transporter, putative [Ogataea parapolymorpha DL-1]
gi|342874592|gb|EGU76588.1| hypothetical protein FOXB_12887 [Fusarium oxysporum Fo5176]
gi|126138120|ref|XP_001385583.1| sugar transporter, high affinity, putative [Scheffersomyces stipitis CBS 6054] >gi|126092861|gb|ABN67554.1| sugar transporter, high affinity, putative [Scheffersomyces stipitis CBS 6054]
gi|255942425|ref|XP_002561981.1| Pc18g01360 [Penicillium chrysogenum Wisconsin 54-1255] >gi|211586714|emb|CAP94360.1| Pc18g01360 [Penicillium chrysogenum Wisconsin 54-1255]
gi|346319350|gb|EGX88952.1| plastidic glucose transporter 4 [Cordyceps militaris CM01]
gi|346975822|gb|EGY19274.1| major myo-inositol transporter iolT [Verticillium dahliae VdLs.17]
gi|296824692|ref|XP_002850695.1| sugar transporter [Arthroderma otae CBS 113480] >gi|238838249|gb|EEQ27911.1| sugar transporter [Arthroderma otae CBS 113480]
gi|406606451|emb|CCH42225.1| putative membrane protein [Wickerhamomyces ciferrii]
gi|258563778|ref|XP_002582634.1| hypothetical protein UREG_07407 [Uncinocarpus reesii 1704] >gi|237908141|gb|EEP82542.1| hypothetical protein UREG_07407 [Uncinocarpus reesii 1704]
gi|303310913|ref|XP_003065468.1| Sugar transporter family protein [Coccidioides posadasii C735 delta SOWgp] >gi|240105130|gb|EER23323.1| Sugar transporter family protein [Coccidioides posadasii C735 delta SOWgp]
gi|254568578|ref|XP_002491399.1| Myo-inositol transporter with strong similarity to the major myo-inositol transporter Itr1p [Komagataella pastoris GS115] >gi|238031196|emb|CAY69119.1| Myo-inositol transporter with strong similarity to the major myo-inositol transporter Itr1p [Komagataella pastoris GS115] >gi|328352090|emb|CCA38489.1| Myo-inositol transporter 2 [Komagataella pastoris CBS 7435]
gi|302417138|ref|XP_003006400.1| polyol transporter 5 [Verticillium albo-atrum VaMs.102] >gi|261354002|gb|EEY16430.1| polyol transporter 5 [Verticillium albo-atrum VaMs.102]
gi|398398918|ref|XP_003852916.1| hypothetical protein MYCGRDRAFT_70886 [Zymoseptoria tritici IPO323] >gi|339472798|gb|EGP87892.1| hypothetical protein MYCGRDRAFT_70886 [Zymoseptoria tritici IPO323]
gi|259146121|emb|CAY79380.1| EC1118_1F14_0034p [Saccharomyces cerevisiae EC1118] >gi|323345987|gb|EGA80288.1| hypothetical protein QA23_5169 [Saccharomyces cerevisiae Lalvin QA23] >gi|365762427|gb|EHN03966.1| Hxt10p [Saccharomyces cerevisiae x Saccharomyces kudriavzevii VIN7]
gi|119194853|ref|XP_001248030.1| hypothetical protein CIMG_01801 [Coccidioides immitis RS] >gi|392862726|gb|EAS36608.2| sugar porter (SP) family MFS transporter [Coccidioides immitis RS]
gi|330927846|ref|XP_003302027.1| hypothetical protein PTT_13698 [Pyrenophora teres f. teres 0-1] >gi|311322860|gb|EFQ89893.1| hypothetical protein PTT_13698 [Pyrenophora teres f. teres 0-1]
gi|255940594|ref|XP_002561066.1| Pc16g07410 [Penicillium chrysogenum Wisconsin 54-1255] >gi|211585689|emb|CAP93411.1| Pc16g07410 [Penicillium chrysogenum Wisconsin 54-1255]
gi|342873483|gb|EGU75650.1| hypothetical protein FOXB_13838 [Fusarium oxysporum Fo5176]
gi|425768825|gb|EKV07337.1| Galactose-proton symport, putative [Penicillium digitatum Pd1] >gi|425770158|gb|EKV08631.1| Galactose-proton symport, putative [Penicillium digitatum PHI26]
gi|46137919|ref|XP_390650.1| hypothetical protein FG10474.1 [Gibberella zeae PH-1]
gi|302508323|ref|XP_003016122.1| hypothetical protein ARB_05519 [Arthroderma benhamiae CBS 112371] >gi|291179691|gb|EFE35477.1| hypothetical protein ARB_05519 [Arthroderma benhamiae CBS 112371]
gi|320034643|gb|EFW16586.1| MFS sugar transporter [Coccidioides posadasii str. Silveira]
gi|255731876|ref|XP_002550862.1| hypothetical protein CTRG_05160 [Candida tropicalis MYA-3404] >gi|240131871|gb|EER31430.1| hypothetical protein CTRG_05160 [Candida tropicalis MYA-3404]
gi|440465131|gb|ELQ34471.1| myo-inositol transporter 1 [Magnaporthe oryzae Y34] >gi|440488579|gb|ELQ68296.1| myo-inositol transporter 1 [Magnaporthe oryzae P131]
gi|440472079|gb|ELQ40966.1| major myo-inositol transporter iolT [Magnaporthe oryzae Y34] >gi|440485247|gb|ELQ65223.1| major myo-inositol transporter iolT [Magnaporthe oryzae P131]
gi|389643132|ref|XP_003719198.1| major myo-inositol transporter iolT [Magnaporthe oryzae 70-15] >gi|351638967|gb|EHA46831.1| major myo-inositol transporter iolT [Magnaporthe oryzae 70-15]
gi|83766412|dbj|BAE56554.1| unnamed protein product [Aspergillus oryzae RIB40]
gi|402076861|gb|EJT72210.1| major myo-inositol transporter iolT [Gaeumannomyces graminis var. tritici R3-111a-1]
gi|83772532|dbj|BAE62660.1| unnamed protein product [Aspergillus oryzae RIB40]
gi|380490516|emb|CCF35961.1| hypothetical protein CH063_07634 [Colletotrichum higginsianum]
gi|344231539|gb|EGV63421.1| hypothetical protein CANTEDRAFT_123654 [Candida tenuis ATCC 10573]
gi|255712389|ref|XP_002552477.1| KLTH0C05808p [Lachancea thermotolerans] >gi|238933856|emb|CAR22039.1| KLTH0C05808p [Lachancea thermotolerans CBS 6340]
gi|317150096|ref|XP_001823793.2| myo-inositol transporter [Aspergillus oryzae RIB40]
gi|407918282|gb|EKG11553.1| Sugar/inositol transporter [Macrophomina phaseolina MS6]
gi|156044044|ref|XP_001588578.1| hypothetical protein SS1G_10125 [Sclerotinia sclerotiorum 1980] >gi|154694514|gb|EDN94252.1| hypothetical protein SS1G_10125 [Sclerotinia sclerotiorum 1980 UF-70]
gi|367035802|ref|XP_003667183.1| hypothetical protein MYCTH_2312740 [Myceliophthora thermophila ATCC 42464] >gi|347014456|gb|AEO61938.1| hypothetical protein MYCTH_2312740 [Myceliophthora thermophila ATCC 42464]
gi|238499205|ref|XP_002380837.1| MFS sugar transporter, putative [Aspergillus flavus NRRL3357] >gi|220692590|gb|EED48936.1| MFS sugar transporter, putative [Aspergillus flavus NRRL3357]
gi|255931091|ref|XP_002557102.1| Pc12g02080 [Penicillium chrysogenum Wisconsin 54-1255] >gi|211581721|emb|CAP79835.1| Pc12g02080 [Penicillium chrysogenum Wisconsin 54-1255]
gi|330931852|ref|XP_003303561.1| hypothetical protein PTT_15817 [Pyrenophora teres f. teres 0-1] >gi|311320366|gb|EFQ88340.1| hypothetical protein PTT_15817 [Pyrenophora teres f. teres 0-1]
gi|116205035|ref|XP_001228328.1| hypothetical protein CHGG_10401 [Chaetomium globosum CBS 148.51] >gi|88176529|gb|EAQ83997.1| hypothetical protein CHGG_10401 [Chaetomium globosum CBS 148.51]
gi|159123534|gb|EDP48653.1| MFS sugar transporter, putative [Aspergillus fumigatus A1163]
gi|70983920|ref|XP_747486.1| MFS sugar transporter [Aspergillus fumigatus Af293] >gi|66845112|gb|EAL85448.1| MFS sugar transporter, putative [Aspergillus fumigatus Af293]
gi|391870517|gb|EIT79698.1| putative transporter [Aspergillus oryzae 3.042]
gi|391870867|gb|EIT80037.1| putative transporter [Aspergillus oryzae 3.042]
gi|238497321|ref|XP_002379896.1| facilitated glucose transporter, putative [Aspergillus flavus NRRL3357] >gi|220694776|gb|EED51120.1| facilitated glucose transporter, putative [Aspergillus flavus NRRL3357]
gi|213409662|ref|XP_002175601.1| myo-inositol transporter 1 [Schizosaccharomyces japonicus yFS275] >gi|212003648|gb|EEB09308.1| myo-inositol transporter 1 [Schizosaccharomyces japonicus yFS275]
gi|255711072|ref|XP_002551819.1| KLTH0B00484p [Lachancea thermotolerans] >gi|238933197|emb|CAR21380.1| KLTH0B00484p [Lachancea thermotolerans CBS 6340]
gi|400598199|gb|EJP65919.1| hexose transporter [Beauveria bassiana ARSEF 2860]
gi|169774179|ref|XP_001821557.1| facilitated glucose transporter [Aspergillus oryzae RIB40] >gi|83769420|dbj|BAE59555.1| unnamed protein product [Aspergillus oryzae RIB40] >gi|391872222|gb|EIT81358.1| putative transporter [Aspergillus oryzae 3.042]
gi|346972323|gb|EGY15775.1| proton myo-inositol cotransporter [Verticillium dahliae VdLs.17]
gi|115433458|ref|XP_001216866.1| conserved hypothetical protein [Aspergillus terreus NIH2624] >gi|114189718|gb|EAU31418.1| conserved hypothetical protein [Aspergillus terreus NIH2624]
gi|380489790|emb|CCF36464.1| myo-inositol transporter [Colletotrichum higginsianum]
gi|63054572|ref|NP_593858.2| myo-inositol transporter Itr1 [Schizosaccharomyces pombe 972h-] >gi|2500938|sp|Q10286.1|ITR1_SCHPO RecName: Full=Myo-inositol transporter 1 >gi|1420856|emb|CAA67211.1| myo-inositol transporter [Schizosaccharomyces pombe] >gi|159883961|emb|CAB16718.2| myo-inositol transporter Itr1 [Schizosaccharomyces pombe]
gi|342883452|gb|EGU83946.1| hypothetical protein FOXB_05529 [Fusarium oxysporum Fo5176]
gi|121705830|ref|XP_001271178.1| sugar transporter [Aspergillus clavatus NRRL 1] >gi|119399324|gb|EAW09752.1| sugar transporter [Aspergillus clavatus NRRL 1]
gi|429863751|gb|ELA38165.1| MFS sugar transporter [Colletotrichum gloeosporioides Nara gc5]
gi|259480687|tpe|CBF73560.1| TPA: conserved hypothetical protein [Aspergillus nidulans FGSC A4]
gi|225681726|gb|EEH20010.1| D-xylose-proton symporter [Paracoccidioides brasiliensis Pb03]
gi|119178436|ref|XP_001240891.1| hypothetical protein CIMG_08054 [Coccidioides immitis RS]
gi|116203069|ref|XP_001227346.1| hypothetical protein CHGG_09419 [Chaetomium globosum CBS 148.51] >gi|88177937|gb|EAQ85405.1| hypothetical protein CHGG_09419 [Chaetomium globosum CBS 148.51]
gi|295671148|ref|XP_002796121.1| sugar transporter [Paracoccidioides sp. 'lutzii' Pb01] >gi|226284254|gb|EEH39820.1| sugar transporter [Paracoccidioides sp. 'lutzii' Pb01]
gi|320586252|gb|EFW98931.1| glycoside hydrolase family 72 [Grosmannia clavigera kw1407]
gi|50308501|ref|XP_454253.1| hypothetical protein [Kluyveromyces lactis NRRL Y-1140] >gi|49643388|emb|CAG99340.1| KLLA0E06755p [Kluyveromyces lactis]
gi|154291120|ref|XP_001546146.1| hypothetical protein BC1G_15332 [Botryotinia fuckeliana B05.10]
gi|347440748|emb|CCD33669.1| similar to MFS sugar transporter [Botryotinia fuckeliana]
gi|238879963|gb|EEQ43601.1| hypothetical protein CAWG_01842 [Candida albicans WO-1]
gi|171689306|ref|XP_001909593.1| hypothetical protein [Podospora anserina S mat+] >gi|170944615|emb|CAP70726.1| unnamed protein product [Podospora anserina S mat+]
gi|389637268|ref|XP_003716272.1| glucose transporter rco-3 [Magnaporthe oryzae 70-15] >gi|351642091|gb|EHA49953.1| glucose transporter rco-3 [Magnaporthe oryzae 70-15] >gi|440467339|gb|ELQ36568.1| hexose transporter 2 [Magnaporthe oryzae Y34] >gi|440479262|gb|ELQ60043.1| hexose transporter 2 [Magnaporthe oryzae P131]
gi|345569613|gb|EGX52479.1| hypothetical protein AOL_s00043g268 [Arthrobotrys oligospora ATCC 24927]
gi|396462786|ref|XP_003836004.1| hypothetical protein LEMA_P053450.1 [Leptosphaeria maculans JN3] >gi|312212556|emb|CBX92639.1| hypothetical protein LEMA_P053450.1 [Leptosphaeria maculans JN3]
gi|310798989|gb|EFQ33882.1| hypothetical protein GLRG_09026 [Glomerella graminicola M1.001]
gi|226288878|gb|EEH44390.1| MFS hexose transporter [Paracoccidioides brasiliensis Pb18]
gi|429861707|gb|ELA36379.1| MFS monosaccharide transporter [Colletotrichum gloeosporioides Nara gc5]
gi|346974081|gb|EGY17533.1| galactose-proton symporter [Verticillium dahliae VdLs.17]
gi|67524823|ref|XP_660473.1| hypothetical protein AN2869.2 [Aspergillus nidulans FGSC A4] >gi|40744264|gb|EAA63440.1| hypothetical protein AN2869.2 [Aspergillus nidulans FGSC A4] >gi|259486194|tpe|CBF83840.1| TPA: galactose-proton symport, putative (AFU_orthologue; AFUA_3G11790) [Aspergillus nidulans FGSC A4]
gi|154299617|ref|XP_001550227.1| hypothetical protein BC1G_10771 [Botryotinia fuckeliana B05.10] >gi|347827921|emb|CCD43618.1| similar to MFS sugar transporter [Botryotinia fuckeliana]
gi|294655754|ref|XP_002770178.1| DEHA2C05896p [Debaryomyces hansenii CBS767] >gi|199430578|emb|CAR65543.1| DEHA2C05896p [Debaryomyces hansenii CBS767]
gi|396473868|ref|XP_003839439.1| similar to MFS monosaccharide transporter [Leptosphaeria maculans JN3] >gi|312216008|emb|CBX95960.1| similar to MFS monosaccharide transporter [Leptosphaeria maculans JN3]
gi|255712691|ref|XP_002552628.1| KLTH0C09372p [Lachancea thermotolerans] >gi|238934007|emb|CAR22190.1| KLTH0C09372p [Lachancea thermotolerans CBS 6340]
gi|367055348|ref|XP_003658052.1| hypothetical protein THITE_2124492 [Thielavia terrestris NRRL 8126] >gi|347005318|gb|AEO71716.1| hypothetical protein THITE_2124492 [Thielavia terrestris NRRL 8126]
gi|407925334|gb|EKG18347.1| Sugar/inositol transporter [Macrophomina phaseolina MS6]
gi|238488405|ref|XP_002375440.1| sugar transporter, putative [Aspergillus flavus NRRL3357] >gi|220697828|gb|EED54168.1| sugar transporter, putative [Aspergillus flavus NRRL3357]
gi|239607016|gb|EEQ84003.1| galactose-proton symport [Ajellomyces dermatitidis ER-3]
gi|302882969|ref|XP_003040389.1| predicted protein [Nectria haematococca mpVI 77-13-4] >gi|256721268|gb|EEU34676.1| predicted protein [Nectria haematococca mpVI 77-13-4]
gi|336259847|ref|XP_003344722.1| hypothetical protein SMAC_06377 [Sordaria macrospora k-hell] >gi|380088878|emb|CCC13158.1| unnamed protein product [Sordaria macrospora k-hell]
gi|302924622|ref|XP_003053930.1| predicted protein [Nectria haematococca mpVI 77-13-4] >gi|256734871|gb|EEU48217.1| predicted protein [Nectria haematococca mpVI 77-13-4]
gi|261194000|ref|XP_002623405.1| galactose-proton symport [Ajellomyces dermatitidis SLH14081] >gi|239588419|gb|EEQ71062.1| galactose-proton symport [Ajellomyces dermatitidis SLH14081]
gi|121704294|ref|XP_001270411.1| MFS quinate transporter, putative [Aspergillus clavatus NRRL 1] >gi|119398555|gb|EAW08985.1| MFS quinate transporter, putative [Aspergillus clavatus NRRL 1]
gi|400593785|gb|EJP61695.1| MFS quinate transporter, putative [Beauveria bassiana ARSEF 2860]
gi|378732139|gb|EHY58598.1| MFS transporter, SP family, major inositol transporter [Exophiala dermatitidis NIH/UT8656]
gi|336263968|ref|XP_003346763.1| hypothetical protein SMAC_04195 [Sordaria macrospora k-hell] >gi|380091470|emb|CCC10966.1| unnamed protein product [Sordaria macrospora k-hell]
gi|50418849|ref|XP_457945.1| DEHA2C05918p [Debaryomyces hansenii CBS767] >gi|49653611|emb|CAG86001.1| DEHA2C05918p [Debaryomyces hansenii CBS767]
gi|327354515|gb|EGE83372.1| sugar transporter [Ajellomyces dermatitidis ATCC 18188]
gi|171680719|ref|XP_001905304.1| hypothetical protein [Podospora anserina S mat+] >gi|170939987|emb|CAP65213.1| unnamed protein product [Podospora anserina S mat+]
gi|407928269|gb|EKG21131.1| Sugar/inositol transporter [Macrophomina phaseolina MS6]
gi|336467207|gb|EGO55371.1| hypothetical protein NEUTE1DRAFT_85607 [Neurospora tetrasperma FGSC 2508] >gi|350288170|gb|EGZ69406.1| general substrate transporter [Neurospora tetrasperma FGSC 2509]
gi|367031542|ref|XP_003665054.1| sugar transporter [Myceliophthora thermophila ATCC 42464] >gi|347012325|gb|AEO59809.1| sugar transporter [Myceliophthora thermophila ATCC 42464]
gi|396498839|ref|XP_003845326.1| similar to MFS sugar transporter [Leptosphaeria maculans JN3] >gi|312221907|emb|CBY01847.1| similar to MFS sugar transporter [Leptosphaeria maculans JN3]
gi|408394557|gb|EKJ73760.1| hypothetical protein FPSE_06041 [Fusarium pseudograminearum CS3096]
gi|46128065|ref|XP_388586.1| hypothetical protein FG08410.1 [Gibberella zeae PH-1]
gi|340966798|gb|EGS22305.1| putative hexose transport-related protein [Chaetomium thermophilum var. thermophilum DSM 1495]
gi|302888044|ref|XP_003042909.1| hypothetical protein NECHADRAFT_37286 [Nectria haematococca mpVI 77-13-4] >gi|256723823|gb|EEU37196.1| hypothetical protein NECHADRAFT_37286 [Nectria haematococca mpVI 77-13-4]
gi|380490274|emb|CCF36124.1| hypothetical protein CH063_01435 [Colletotrichum higginsianum]
gi|385305933|gb|EIF49876.1| myo-inositol transporter [Dekkera bruxellensis AWRI1499]
gi|342882677|gb|EGU83283.1| hypothetical protein FOXB_06208 [Fusarium oxysporum Fo5176]
gi|302928319|ref|XP_003054680.1| predicted protein [Nectria haematococca mpVI 77-13-4] >gi|256735621|gb|EEU48967.1| predicted protein [Nectria haematococca mpVI 77-13-4]
gi|391866715|gb|EIT75983.1| putative transporter [Aspergillus oryzae 3.042]
gi|46115340|ref|XP_383688.1| hypothetical protein FG03512.1 [Gibberella zeae PH-1]
gi|119474507|ref|XP_001259129.1| sugar transporter [Neosartorya fischeri NRRL 181] >gi|119407282|gb|EAW17232.1| sugar transporter [Neosartorya fischeri NRRL 181]
gi|320591792|gb|EFX04231.1| sugar transporter [Grosmannia clavigera kw1407]
gi|408387972|gb|EKJ67669.1| hypothetical protein FPSE_12186 [Fusarium pseudograminearum CS3096]
gi|189204125|ref|XP_001938398.1| high affinity glucose transporter RGT2 [Pyrenophora tritici-repentis Pt-1C-BFP] >gi|187985497|gb|EDU50985.1| high affinity glucose transporter RGT2 [Pyrenophora tritici-repentis Pt-1C-BFP]
gi|169615893|ref|XP_001801362.1| hypothetical protein SNOG_11113 [Phaeosphaeria nodorum SN15] >gi|111060492|gb|EAT81612.1| hypothetical protein SNOG_11113 [Phaeosphaeria nodorum SN15]
gi|425777455|gb|EKV15628.1| MFS sugar transporter, putative [Penicillium digitatum Pd1] >gi|425780292|gb|EKV18302.1| MFS sugar transporter, putative [Penicillium digitatum PHI26]
gi|157674375|gb|ABV60281.1| putative sugar transporter [Gibberella moniliformis]
gi|28881193|emb|CAD70374.1| related to myo-inositol transporter [Neurospora crassa]
gi|406604246|emb|CCH44332.1| putative membrane protein [Wickerhamomyces ciferrii]
gi|346320723|gb|EGX90323.1| high-affinity glucose transporter [Cordyceps militaris CM01]
gi|380487322|emb|CCF38117.1| myo-inositol transporter [Colletotrichum higginsianum]
gi|346319377|gb|EGX88979.1| MFS quinate transporter, putative [Cordyceps militaris CM01]
gi|408393188|gb|EKJ72454.1| hypothetical protein FPSE_07335 [Fusarium pseudograminearum CS3096]
gi|429855429|gb|ELA30384.1| sugar transporter [Colletotrichum gloeosporioides Nara gc5]
gi|296417823|ref|XP_002838550.1| hypothetical protein [Tuber melanosporum Mel28] >gi|295634493|emb|CAZ82741.1| unnamed protein product [Tuber melanosporum]
gi|145247480|ref|XP_001395989.1| myo-inositol transporter [Aspergillus niger CBS 513.88] >gi|134080727|emb|CAK41367.1| unnamed protein product [Aspergillus niger] >gi|350637221|gb|EHA25579.1| hypothetical protein ASPNIDRAFT_186006 [Aspergillus niger ATCC 1015]
gi|119499654|ref|XP_001266584.1| MFS quinate transporter, putative [Neosartorya fischeri NRRL 181] >gi|119414749|gb|EAW24687.1| MFS quinate transporter, putative [Neosartorya fischeri NRRL 181]
gi|85095010|ref|XP_960000.1| hypothetical protein NCU06138 [Neurospora crassa OR74A] >gi|28921458|gb|EAA30764.1| hypothetical protein NCU06138 [Neurospora crassa OR74A]
gi|302927812|ref|XP_003054575.1| hypothetical protein NECHADRAFT_90426 [Nectria haematococca mpVI 77-13-4] >gi|256735516|gb|EEU48862.1| hypothetical protein NECHADRAFT_90426 [Nectria haematococca mpVI 77-13-4]
gi|255940274|ref|XP_002560906.1| Pc16g05670 [Penicillium chrysogenum Wisconsin 54-1255] >gi|211585529|emb|CAP93237.1| Pc16g05670 [Penicillium chrysogenum Wisconsin 54-1255]
gi|336464841|gb|EGO53081.1| hypothetical protein NEUTE1DRAFT_92040 [Neurospora tetrasperma FGSC 2508]
gi|367048293|ref|XP_003654526.1| hypothetical protein THITE_2117619 [Thielavia terrestris NRRL 8126] >gi|347001789|gb|AEO68190.1| hypothetical protein THITE_2117619 [Thielavia terrestris NRRL 8126]
gi|45200820|ref|NP_986390.1| AGL277Wp [Ashbya gossypii ATCC 10895] >gi|44985518|gb|AAS54214.1| AGL277Wp [Ashbya gossypii ATCC 10895] >gi|374109635|gb|AEY98540.1| FAGL277Wp [Ashbya gossypii FDAG1]
gi|389635405|ref|XP_003715355.1| MFS sugar transporter [Magnaporthe oryzae 70-15] >gi|351647688|gb|EHA55548.1| MFS sugar transporter [Magnaporthe oryzae 70-15]
gi|429862396|gb|ELA37048.1| myo-inositol transporter 1 [Colletotrichum gloeosporioides Nara gc5]
gi|408388190|gb|EKJ67878.1| hypothetical protein FPSE_11942 [Fusarium pseudograminearum CS3096]
gi|70993036|ref|XP_751366.1| MFS quinate transporter [Aspergillus fumigatus Af293] >gi|66849000|gb|EAL89328.1| MFS quinate transporter, putative [Aspergillus fumigatus Af293] >gi|159125734|gb|EDP50851.1| MFS quinate transporter, putative [Aspergillus fumigatus A1163]
gi|169765442|ref|XP_001817192.1| glucose transporter rco-3 [Aspergillus oryzae RIB40] >gi|83765047|dbj|BAE55190.1| unnamed protein product [Aspergillus oryzae RIB40] >gi|391870414|gb|EIT79597.1| putative transporter [Aspergillus oryzae 3.042]
gi|225556495|gb|EEH04783.1| sugar transporter [Ajellomyces capsulatus G186AR]
gi|213407924|ref|XP_002174733.1| myo-inositol transporter 2 [Schizosaccharomyces japonicus yFS275] >gi|212002780|gb|EEB08440.1| myo-inositol transporter 2 [Schizosaccharomyces japonicus yFS275]
gi|169773131|ref|XP_001821034.1| MFS monosaccharide transporter [Aspergillus oryzae RIB40] >gi|83768895|dbj|BAE59032.1| unnamed protein product [Aspergillus oryzae RIB40] >gi|391865888|gb|EIT75167.1| putative transporter [Aspergillus oryzae 3.042]
gi|347828496|emb|CCD44193.1| similar to MFS sugar transporter [Botryotinia fuckeliana]
gi|325087503|gb|EGC40813.1| sugar transporter [Ajellomyces capsulatus H88]
gi|317136655|ref|XP_001727198.2| MFS monosaccharide transporter [Aspergillus oryzae RIB40]
gi|154301749|ref|XP_001551286.1| hypothetical protein BC1G_10026 [Botryotinia fuckeliana B05.10]
gi|238034197|emb|CAY67038.1| Major facilitator superfamily [Komagataella pastoris] >gi|328351281|emb|CCA37681.1| Galactose transporter [Komagataella pastoris CBS 7435]
gi|283482565|emb|CBA11547.1| hexose transporter [Glomerella graminicola] >gi|283482590|emb|CBA13043.1| hexose transporter [Glomerella graminicola]
gi|283482555|emb|CBA11542.1| hexose transporter [Glomerella graminicola] >gi|283482589|emb|CBA13042.1| hexose transporter [Glomerella graminicola] >gi|310799179|gb|EFQ34072.1| hypothetical protein GLRG_09216 [Glomerella graminicola M1.001]
gi|350296946|gb|EGZ77923.1| putative glucose transporter rco-3 [Neurospora tetrasperma FGSC 2509]
gi|406864010|gb|EKD17056.1| MFS sugar transporter [Marssonina brunnea f. sp. 'multigermtubi' MB_m1]
gi|340516038|gb|EGR46289.1| predicted protein [Trichoderma reesei QM6a]
gi|336468590|gb|EGO56753.1| hypothetical protein NEUTE1DRAFT_130613 [Neurospora tetrasperma FGSC 2508] >gi|350289139|gb|EGZ70364.1| general substrate transporter [Neurospora tetrasperma FGSC 2509]
gi|401624120|gb|EJS42190.1| itr1p [Saccharomyces arboricola H-6]
gi|85119774|ref|XP_965713.1| hypothetical protein NCU02582 [Neurospora crassa OR74A] >gi|67477413|sp|Q92253.2|RCO3_NEUCR RecName: Full=Probable glucose transporter rco-3 >gi|28927525|gb|EAA36477.1| hypothetical protein NCU02582 [Neurospora crassa OR74A] >gi|38567125|emb|CAE76420.1| RCO3-probable glucose transporter [Neurospora crassa]
gi|1314738|gb|AAA99806.1| RCO3 [Neurospora crassa]
gi|156051450|ref|XP_001591686.1| hypothetical protein SS1G_07132 [Sclerotinia sclerotiorum 1980] >gi|154704910|gb|EDO04649.1| hypothetical protein SS1G_07132 [Sclerotinia sclerotiorum 1980 UF-70]
gi|398393670|ref|XP_003850294.1| hypothetical protein MYCGRDRAFT_75012 [Zymoseptoria tritici IPO323] >gi|339470172|gb|EGP85270.1| hypothetical protein MYCGRDRAFT_75012 [Zymoseptoria tritici IPO323]
gi|347827472|emb|CCD43169.1| similar to MFS sugar transporter [Botryotinia fuckeliana]
gi|322700684|gb|EFY92437.1| hexose transport-related protein [Metarhizium acridum CQMa 102]
gi|154302629|ref|XP_001551724.1| hypothetical protein BC1G_09891 [Botryotinia fuckeliana B05.10]
gi|83770226|dbj|BAE60359.1| unnamed protein product [Aspergillus oryzae RIB40]
gi|400597705|gb|EJP65435.1| hexose transporter [Beauveria bassiana ARSEF 2860]
gi|345567676|gb|EGX50604.1| hypothetical protein AOL_s00075g30 [Arthrobotrys oligospora ATCC 24927]
gi|302895717|ref|XP_003046739.1| hypothetical protein NECHADRAFT_34050 [Nectria haematococca mpVI 77-13-4] >gi|256727666|gb|EEU41026.1| hypothetical protein NECHADRAFT_34050 [Nectria haematococca mpVI 77-13-4]
gi|444317016|ref|XP_004179165.1| hypothetical protein TBLA_0B08310 [Tetrapisispora blattae CBS 6284] >gi|387512205|emb|CCH59646.1| hypothetical protein TBLA_0B08310 [Tetrapisispora blattae CBS 6284]
gi|403217939|emb|CCK72431.1| hypothetical protein KNAG_0K00630 [Kazachstania naganishii CBS 8797]
gi|302882017|ref|XP_003039919.1| predicted protein [Nectria haematococca mpVI 77-13-4] >gi|256720786|gb|EEU34206.1| predicted protein [Nectria haematococca mpVI 77-13-4]
gi|425781857|gb|EKV19795.1| MFS monosaccharide transporter, putative [Penicillium digitatum PHI26] >gi|425783966|gb|EKV21778.1| MFS monosaccharide transporter, putative [Penicillium digitatum Pd1]
gi|367028761|ref|XP_003663664.1| hypothetical protein MYCTH_2127456 [Myceliophthora thermophila ATCC 42464] >gi|347010934|gb|AEO58419.1| hypothetical protein MYCTH_2127456 [Myceliophthora thermophila ATCC 42464]
gi|330937197|ref|XP_003305569.1| hypothetical protein PTT_18444 [Pyrenophora teres f. teres 0-1] >gi|311317367|gb|EFQ86344.1| hypothetical protein PTT_18444 [Pyrenophora teres f. teres 0-1]
gi|50548303|ref|XP_501621.1| YALI0C08943p [Yarrowia lipolytica] >gi|49647488|emb|CAG81924.1| YALI0C08943p [Yarrowia lipolytica CLIB122]
gi|429854701|gb|ELA29693.1| sugar transporter [Colletotrichum gloeosporioides Nara gc5]
gi|116206606|ref|XP_001229112.1| hypothetical protein CHGG_02596 [Chaetomium globosum CBS 148.51] >gi|88183193|gb|EAQ90661.1| hypothetical protein CHGG_02596 [Chaetomium globosum CBS 148.51]
gi|378734256|gb|EHY60715.1| MFS transporter, SP family, sugar:H+ symporter [Exophiala dermatitidis NIH/UT8656]
gi|402077620|gb|EJT72969.1| high-affinity glucose transporter [Gaeumannomyces graminis var. tritici R3-111a-1]
gi|406603592|emb|CCH44905.1| Myo-inositol transporter 1 [Wickerhamomyces ciferrii]
gi|440631863|gb|ELR01782.1| hypothetical protein GMDG_00882 [Geomyces destructans 20631-21]
gi|302882473|ref|XP_003040146.1| hypothetical protein NECHADRAFT_87039 [Nectria haematococca mpVI 77-13-4] >gi|256721015|gb|EEU34433.1| hypothetical protein NECHADRAFT_87039 [Nectria haematococca mpVI 77-13-4]
gi|391867283|gb|EIT76529.1| putative transporter [Aspergillus oryzae 3.042]
gi|378728314|gb|EHY54773.1| MFS transporter, SP family, galactose:H+ symporter [Exophiala dermatitidis NIH/UT8656]
gi|83767746|dbj|BAE57885.1| unnamed protein product [Aspergillus oryzae RIB40]
gi|254574334|ref|XP_002494276.1| Myo-inositol transporter with strong similarity to the minor myo-inositol transporter Itr2p [Komagataella pastoris GS115] >gi|238034075|emb|CAY72097.1| Myo-inositol transporter with strong similarity to the minor myo-inositol transporter Itr2p [Komagataella pastoris GS115] >gi|328353902|emb|CCA40299.1| Hexose transporter 2 [Komagataella pastoris CBS 7435]
gi|255731410|ref|XP_002550629.1| hypothetical protein CTRG_04927 [Candida tropicalis MYA-3404] >gi|240131638|gb|EER31197.1| hypothetical protein CTRG_04927 [Candida tropicalis MYA-3404]
gi|402080847|gb|EJT75992.1| quinate permease [Gaeumannomyces graminis var. tritici R3-111a-1]
gi|396483661|ref|XP_003841759.1| similar to MFS sugar transporter [Leptosphaeria maculans JN3] >gi|312218334|emb|CBX98280.1| similar to MFS sugar transporter [Leptosphaeria maculans JN3]
gi|45198861|ref|NP_985890.1| AFR343Cp [Ashbya gossypii ATCC 10895] >gi|44984890|gb|AAS53714.1| AFR343Cp [Ashbya gossypii ATCC 10895]
gi|242765781|ref|XP_002341043.1| MFS myo-inositol transporter, putative [Talaromyces stipitatus ATCC 10500] >gi|242765786|ref|XP_002341044.1| MFS myo-inositol transporter, putative [Talaromyces stipitatus ATCC 10500] >gi|218724239|gb|EED23656.1| MFS myo-inositol transporter, putative [Talaromyces stipitatus ATCC 10500] >gi|218724240|gb|EED23657.1| MFS myo-inositol transporter, putative [Talaromyc…
gi|347832748|emb|CCD48445.1| similar to MFS sugar transporter [Botryotinia fuckeliana]
gi|50290281|ref|XP_447572.1| hypothetical protein [Candida glabrata CBS 138] >gi|49526882|emb|CAG60509.1| unnamed protein product [Candida glabrata]
gi|255931237|ref|XP_002557175.1| Pc12g02880 [Penicillium chrysogenum Wisconsin 54-1255] >gi|211581794|emb|CAP79915.1| Pc12g02880 [Penicillium chrysogenum Wisconsin 54-1255]
gi|255931481|ref|XP_002557297.1| Pc12g04270 [Penicillium chrysogenum Wisconsin 54-1255] >gi|211581916|emb|CAP80054.1| Pc12g04270 [Penicillium chrysogenum Wisconsin 54-1255]
gi|380488525|emb|CCF37315.1| hypothetical protein CH063_08684 [Colletotrichum higginsianum]
gi|389628256|ref|XP_003711781.1| high-affinity glucose transporter [Magnaporthe oryzae 70-15] >gi|351644113|gb|EHA51974.1| high-affinity glucose transporter [Magnaporthe oryzae 70-15] >gi|440471990|gb|ELQ40890.1| high-affinity glucose transporter [Magnaporthe oryzae Y34]
gi|171681555|ref|XP_001905721.1| hypothetical protein [Podospora anserina S mat+] >gi|170940736|emb|CAP65964.1| unnamed protein product [Podospora anserina S mat+]
gi|189194511|ref|XP_001933594.1| arabinose-proton symporter [Pyrenophora tritici-repentis Pt-1C-BFP] >gi|187979158|gb|EDU45784.1| arabinose-proton symporter [Pyrenophora tritici-repentis Pt-1C-BFP]
gi|322705326|gb|EFY96913.1| sugar transporter [Metarhizium anisopliae ARSEF 23]
gi|374109121|gb|AEY98027.1| FAFR343Cp [Ashbya gossypii FDAG1]
gi|429858263|gb|ELA33089.1| MFS sugar transporter [Colletotrichum gloeosporioides Nara gc5]
gi|440632340|gb|ELR02259.1| hypothetical protein GMDG_05329 [Geomyces destructans 20631-21]
gi|169602217|ref|XP_001794530.1| hypothetical protein SNOG_04104 [Phaeosphaeria nodorum SN15] >gi|111066744|gb|EAT87864.1| hypothetical protein SNOG_04104 [Phaeosphaeria nodorum SN15]
gi|212528670|ref|XP_002144492.1| MFS myo-inositol transporter, putative [Talaromyces marneffei ATCC 18224] >gi|210073890|gb|EEA27977.1| MFS myo-inositol transporter, putative [Talaromyces marneffei ATCC 18224]
gi|407918953|gb|EKG12213.1| Sugar/inositol transporter [Macrophomina phaseolina MS6]
gi|255719181|ref|XP_002555871.1| KLTH0G19404p [Lachancea thermotolerans] >gi|238937255|emb|CAR25434.1| KLTH0G19404p [Lachancea thermotolerans CBS 6340]
gi|50419999|ref|XP_458532.1| DEHA2D01474p [Debaryomyces hansenii CBS767] >gi|49654199|emb|CAG86664.1| DEHA2D01474p [Debaryomyces hansenii CBS767]
gi|218439|dbj|BAA14367.1| ITR2 [Saccharomyces cerevisiae] >gi|663251|emb|CAA88159.1| ORF [Saccharomyces cerevisiae] >gi|1419961|emb|CAA99119.1| ITR2 [Saccharomyces cerevisiae] >gi|207341430|gb|EDZ69490.1| YOL103Wp-like protein [Saccharomyces cerevisiae AWRI1631] >gi|259149382|emb|CAY86186.1| Itr2p [Saccharomyces cerevisiae EC1118] >gi|323331648|gb|EGA73062.1| Itr2p [Saccharomyces cerevisiae AWRI7…
gi|50308055|ref|XP_454028.1| hypothetical protein [Kluyveromyces lactis NRRL Y-1140] >gi|49643163|emb|CAG99115.1| KLLA0E01783p [Kluyveromyces lactis]
gi|429853914|gb|ELA28957.1| hexose transporter [Colletotrichum gloeosporioides Nara gc5]
gi|37362691|ref|NP_014538.2| Itr2p [Saccharomyces cerevisiae S288c] >gi|115502408|sp|P30606.2|ITR2_YEAST RecName: Full=Myo-inositol transporter 2 >gi|151945530|gb|EDN63771.1| myo-inositol transporter [Saccharomyces cerevisiae YJM789] >gi|190407247|gb|EDV10514.1| myo-inositol transporter [Saccharomyces cerevisiae RM11-1a] >gi|256271411|gb|EEU06472.1| Itr2p [Saccharomyces cerevisiae JAY291] >gi|285…
gi|255725777|ref|XP_002547817.1| hypothetical protein CTRG_06249 [Candida tropicalis MYA-3404] >gi|240130518|gb|EER30090.1| hypothetical protein CTRG_06249 [Candida tropicalis MYA-3404]
gi|330931226|ref|XP_003303319.1| hypothetical protein PTT_15482 [Pyrenophora teres f. teres 0-1] >gi|311320762|gb|EFQ88591.1| hypothetical protein PTT_15482 [Pyrenophora teres f. teres 0-1]
gi|361129165|gb|EHL01078.1| putative Quinate permease [Glarea lozoyensis 74030]
gi|358382008|gb|EHK19682.1| hypothetical protein TRIVIDRAFT_77012 [Trichoderma virens Gv29-8]
gi|346320844|gb|EGX90444.1| General substrate transporter [Cordyceps militaris CM01]
gi|346978003|gb|EGY21455.1| high-affinity glucose transporter RGT2 [Verticillium dahliae VdLs.17]
gi|402076650|gb|EJT72073.1| myo-inositol transporter 1 [Gaeumannomyces graminis var. tritici R3-111a-1]
gi|145236471|ref|XP_001390883.1| MFS monosaccharide transporter [Aspergillus niger CBS 513.88] >gi|134075337|emb|CAK44971.1| unnamed protein product [Aspergillus niger]
gi|358389739|gb|EHK27331.1| hypothetical protein TRIVIDRAFT_34796 [Trichoderma virens Gv29-8]
gi|408394238|gb|EKJ73461.1| hypothetical protein FPSE_06379 [Fusarium pseudograminearum CS3096]
gi|350630258|gb|EHA18631.1| hypothetical protein ASPNIDRAFT_55668 [Aspergillus niger ATCC 1015]
gi|302410231|ref|XP_003002949.1| quinate permease [Verticillium albo-atrum VaMs.102] >gi|261357973|gb|EEY20401.1| quinate permease [Verticillium albo-atrum VaMs.102]
gi|310796462|gb|EFQ31923.1| hypothetical protein GLRG_07067 [Glomerella graminicola M1.001]
gi|358367143|dbj|GAA83762.1| MFS monosaccharide transporter [Aspergillus kawachii IFO 4308]
gi|396487214|ref|XP_003842586.1| similar to MFS sugar transporter [Leptosphaeria maculans JN3] >gi|312219163|emb|CBX99107.1| similar to MFS sugar transporter [Leptosphaeria maculans JN3]
gi|358371456|dbj|GAA88064.1| MFS monosaccharide transporter [Aspergillus kawachii IFO 4308]
gi|169781210|ref|XP_001825068.1| MFS quinate transporter [Aspergillus oryzae RIB40] >gi|83773810|dbj|BAE63935.1| unnamed protein product [Aspergillus oryzae RIB40] >gi|391867023|gb|EIT76280.1| putative transporter [Aspergillus oryzae 3.042]
gi|154319375|ref|XP_001559005.1| hypothetical protein BC1G_02639 [Botryotinia fuckeliana B05.10]
gi|358398443|gb|EHK47801.1| hypothetical protein TRIATDRAFT_44225 [Trichoderma atroviride IMI 206040]
gi|398393078|ref|XP_003849998.1| MFS transporter [Zymoseptoria tritici IPO323] >gi|339469876|gb|EGP84974.1| MFS transporter [Zymoseptoria tritici IPO323]
gi|358397369|gb|EHK46744.1| hypothetical protein TRIATDRAFT_80986 [Trichoderma atroviride IMI 206040]
gi|358379676|gb|EHK17356.1| hypothetical protein TRIVIDRAFT_57275 [Trichoderma virens Gv29-8]
gi|151942460|gb|EDN60816.1| myo-inositol transporter [Saccharomyces cerevisiae YJM789] >gi|190404582|gb|EDV07849.1| myo-inositol transporter [Saccharomyces cerevisiae RM11-1a] >gi|256273664|gb|EEU08591.1| Itr1p [Saccharomyces cerevisiae JAY291] >gi|323355492|gb|EGA87314.1| Itr1p [Saccharomyces cerevisiae VL3]
gi|342879878|gb|EGU81111.1| hypothetical protein FOXB_08385 [Fusarium oxysporum Fo5176]
gi|121702009|ref|XP_001269269.1| MFS sugar transporter, putative [Aspergillus clavatus NRRL 1] >gi|119397412|gb|EAW07843.1| MFS sugar transporter, putative [Aspergillus clavatus NRRL 1]
gi|408400336|gb|EKJ79418.1| hypothetical protein FPSE_00349 [Fusarium pseudograminearum CS3096]
gi|302887504|ref|XP_003042640.1| hypothetical protein NECHADRAFT_81076 [Nectria haematococca mpVI 77-13-4] >gi|256723552|gb|EEU36927.1| hypothetical protein NECHADRAFT_81076 [Nectria haematococca mpVI 77-13-4]
gi|342878711|gb|EGU80017.1| hypothetical protein FOXB_09480 [Fusarium oxysporum Fo5176]
gi|302415911|ref|XP_003005787.1| high-affinity glucose transporter RGT2 [Verticillium albo-atrum VaMs.102] >gi|261355203|gb|EEY17631.1| high-affinity glucose transporter RGT2 [Verticillium albo-atrum VaMs.102]
gi|302407065|ref|XP_003001368.1| quinate permease [Verticillium albo-atrum VaMs.102] >gi|261359875|gb|EEY22303.1| quinate permease [Verticillium albo-atrum VaMs.102]
gi|189210669|ref|XP_001941666.1| quinate permease [Pyrenophora tritici-repentis Pt-1C-BFP] >gi|187977759|gb|EDU44385.1| quinate permease [Pyrenophora tritici-repentis Pt-1C-BFP]
gi|6320705|ref|NP_010785.1| Itr1p [Saccharomyces cerevisiae S288c] >gi|1708578|sp|P30605.2|ITR1_YEAST RecName: Full=Myo-inositol transporter 1 >gi|927767|gb|AAB64939.1| Itr1p: myo-inositol transporter [Saccharomyces cerevisiae] >gi|285811505|tpg|DAA12329.1| TPA: Itr1p [Saccharomyces cerevisiae S288c] >gi|349577538|dbj|GAA22707.1| K7_Itr1p [Saccharomyces cerevisiae Kyokai no. 7] >gi|392300616|gb|E…
gi|218437|dbj|BAA14366.1| ITR1 [Saccharomyces cerevisiae]
